# Supplementary material for: The herpesvirus accessory protein γ134.5 facilitates viral replication by disabling mitochondrial translocation of RIG-I
Source: PLoS Pathog. 2021 Mar 26;17(3):e1009446. doi: 10.1371/journal.ppat.1009446 (PMC7996975; doi:10.1371/journal.ppat.1009446)
Supplement: S1 Table — (XLSX) [file ppat.1009446.s007.xlsx]

## Sheet: Sheet1
S1 Table. Primers used for RT-PCR
Primer	Sequence (5′→3′)
mIfit1-qF	CAAGGCAGGTTTCTGAGGAG
mIfit1-qR	AAGCAGATTCTCCATGACCTG
mIfit2-qF	GCAAGATGCACCAAGATGAG
mIfit2-qR	CACTCTCCAGGCAACCTCTT
mCcl5-qF	CTGCTGCTTTGCCTACCTCT
mCcl5-qR	CACTTCTTCTCTGGGTTGGC
mDdx58-qF	GCAGGTTACTGTGGCTTTGTG
mDdx58-qR	TGCCATTCTCCCTTTAGTGTCT
mDhx58-qF	TCATCTGTACGGCAGAGTTGT
mDhx58-qR	TGTTGTAGACGGTGTCCTTGT
mDdx60-qF	ATGCTGAGTATGCATACTTC
mDdx60-qR	AGAAGAGCACAATATTGACC
mIfih1-qF	TTGTTATTCGCTATGGTCTG
mIfih1-qR	GGAATGTTATTAGTGAAGGGTT
mIfi204-qF	TGTGTGGAGAACACAGTTTCATC
mIfi204-qR	GAGATAACCATTGTTGGATTAACG
mZbp1-qF	GACGACAGCCAAAGAAGTGA
mZbp1-qR	GAGCTATGTCTTGGCCTTCC
mOas1b-qF	GCTGAAGGAGGTGAAGTT
mOas1b-qR	TGATGAGATTGGCGTAGAAT
mOas2-qF	GGGCAAAGATGATGGGTT
mOas2-qR	AGTGGCTTGGAGTGACGA
mOas3-qF	CAGTTTCGTCTGGCATCG
mOas3-qR	AGGGAGGAGTACACGTTGG
mOasl1-qF	GCTGGACAAGTTCATAGA
mOasl1-qR	AAATCACACACGACATTG
mMx2-qF	CCCAGAGGCAGTGGTATT
mMx2-qR	GAAGTTCTGACCCTTGTTG
mIFN-β-qF	AATTTCTCCAGCACTGGGTG
mIFN-β-qR	AGTTGAGGACATTCCCACG
hIFN-β-qF	CCTGAAGGCCAAGGAGTACA
hIFN-β-qR	AAGCAATTGTCCAGTCCCAG
hIfit1-qF	CCTCCTTGGGTTCGTCTACA
hIfit1-qR	AGTGGCTGATATCTGGGTGC
hIfit2-qF	AAGAGTGCAGCTGCCTGAAC
hIfit2-qR	CCTCCATCAAGTTCCAGGTG
hCcl5-qF	CCTGCTGCTTTGCCTACATT
hCcl5-qR	ACACACTTGGCGGTTCTTTC
18S rRNA-qF	CCTGCGGCTTAATTTGACTC
18S rRNA-qR	AACCAGACAAATCGCTCCAC
F, forward; R, reverse
